# Supplementary material for: Maternal Blood as a Window to the Fetal Heart: Novel Biomarkers for Early Detection of Septal Defects
Source: Biomedicines. 2026 Mar 5;14(3):586. doi: 10.3390/biomedicines14030586 (PMC13024671; doi:10.3390/biomedicines14030586)
Supplement: Supplementary file 1 [file biomedicines-14-00586-s001.zip]

Archive with 1 entries (1 files):
- biomedicines-4158326-supplementary.pdf
